# Supplementary material for: Increased investment in gametocytes in asymptomatic Plasmodium falciparum infections in the wet season
Source: BMC Infect Dis. 2021 Jan 9;21:44. doi: 10.1186/s12879-020-05761-6 (PMC7797145; doi:10.1186/s12879-020-05761-6)
Supplement: Supplementary file 2 — Additional file 2. Database. [file 12879_2020_5761_MOESM2_ESM.txt]

ID	site	season	Pf_copies_uL	pfs25_uL	age_group
Oduma_0001	chulaimbo	dry	2.589667		2
Oduma_0002	chulaimbo	dry	0		3
Oduma_0003	chulaimbo	dry	0		3
Oduma_0004	chulaimbo	dry	0.8748983		3
Oduma_0005	chulaimbo	dry	23.11017		3
Oduma_0006	chulaimbo	dry	51.05295		3
Oduma_0007	chulaimbo	dry	0		1
Oduma_0008	chulaimbo	dry	0		3
Oduma_0009	chulaimbo	dry	0		3
Oduma_0010	chulaimbo	dry	0		3
Oduma_0011	chulaimbo	dry	0		1
Oduma_0012	chulaimbo	dry	0		3
Oduma_0013	chulaimbo	dry	0		1
Oduma_0014	chulaimbo	dry	0		3
Oduma_0015	chulaimbo	dry	0		3
Oduma_0016	chulaimbo	dry	9.811745		3
Oduma_0017	chulaimbo	dry	1.38868		3
Oduma_0018	chulaimbo	dry	0		1
Oduma_0019	chulaimbo	dry	0		3
Oduma_0020	chulaimbo	dry	0		3
Oduma_0021	chulaimbo	dry	0		1
Oduma_0022	chulaimbo	dry	0		3
Oduma_0023	chulaimbo	dry	0		3
Oduma_0024	chulaimbo	dry	0		1
Oduma_0025	chulaimbo	dry	0		1
Oduma_0026	chulaimbo	dry	0		3
Oduma_0027	chulaimbo	dry	0		3
Oduma_0028	chulaimbo	dry	0		3
Oduma_0029	chulaimbo	dry	0		3
Oduma_0030	chulaimbo	dry	0		3
Oduma_0031	chulaimbo	dry	1.992417		3
Oduma_0032	chulaimbo	dry	0		1
Oduma_0033	chulaimbo	dry	0		1
Oduma_0034	chulaimbo	dry	0		1
Oduma_0035	chulaimbo	dry	0		3
Oduma_0036	chulaimbo	dry	0		3
Oduma_0037	chulaimbo	dry	0		3
Oduma_0038	chulaimbo	dry	12.77277		2
Oduma_0039	chulaimbo	dry	0		3
Oduma_0040	chulaimbo	dry	0		2
Oduma_0041	chulaimbo	dry	0		3
Oduma_0042	chulaimbo	dry	1.318304		2
Oduma_0043	chulaimbo	dry	0		2
Oduma_0044	chulaimbo	dry	0		3
Oduma_0045	chulaimbo	dry	209.1795	2.428672	1
Oduma_0046	chulaimbo	dry	9150.243	0.5	2
Oduma_0047	chulaimbo	dry	384.5896	10.5961	2
Oduma_0048	chulaimbo	dry	0		2
Oduma_0049	chulaimbo	dry	2.507686		3
Oduma_0050	chulaimbo	dry	16390.76	0.6068035	3
Oduma_0051	chulaimbo	dry	30996.05	28.51834	3
Oduma_0052	chulaimbo	dry	0		3
Oduma_0053	chulaimbo	dry	0		1
Oduma_0054	chulaimbo	dry	0		3
Oduma_0055	chulaimbo	dry	0		3
Oduma_0056	chulaimbo	dry	0		3
Oduma_0057	chulaimbo	dry	0		3
Oduma_0058	chulaimbo	dry	11.86891	0.5	3
Oduma_0059	chulaimbo	dry	0		3
Oduma_0060	chulaimbo	dry	0		3
Oduma_0061	chulaimbo	dry	0		2
Oduma_0062	chulaimbo	dry	0		2
Oduma_0063	chulaimbo	dry	0		2
Oduma_0064	chulaimbo	dry	0		2
Oduma_0065	chulaimbo	dry	0		2
Oduma_0066	chulaimbo	dry	0		3
Oduma_0067	chulaimbo	dry	0		3
Oduma_0068	chulaimbo	dry	0		2
Oduma_0069	chulaimbo	dry	0		1
Oduma_0070	chulaimbo	dry	3.230384		3
Oduma_0071	chulaimbo	dry	0		3
Oduma_0072	chulaimbo	dry	0		2
Oduma_0073	chulaimbo	dry	0		3
Oduma_0074	chulaimbo	dry	0		3
Oduma_0075	chulaimbo	dry	0		2
Oduma_0076	chulaimbo	dry	0		3
Oduma_0077	chulaimbo	dry	0		3
Oduma_0078	chulaimbo	dry	0		1
Oduma_0079	chulaimbo	dry	0		3
Oduma_0080	chulaimbo	dry	767.7696	1.234827	2
Oduma_0081	chulaimbo	dry	0		2
Oduma_0082	chulaimbo	dry	51.90377		3
Oduma_0083	chulaimbo	dry	0		2
Oduma_0084	chulaimbo	dry	0		2
Oduma_0085	chulaimbo	dry	0		2
Oduma_0086	chulaimbo	dry	0		3
Oduma_0087	chulaimbo	dry	0		2
Oduma_0088	chulaimbo	dry	0		3
Oduma_0089	chulaimbo	dry	0		3
Oduma_0090	chulaimbo	dry	0		3
Oduma_0091	chulaimbo	dry	6558.086	0.5	1
Oduma_0092	chulaimbo	dry	0.650462		1
Oduma_0093	chulaimbo	dry	0		2
Oduma_0094	chulaimbo	dry	0		3
Oduma_0095	chulaimbo	dry	0		2
Oduma_0096	chulaimbo	dry	63.04646		3
Oduma_0097	chulaimbo	dry	0		3
Oduma_0098	chulaimbo	dry	0		3
Oduma_0099	chulaimbo	dry	18.53604		3
Oduma_0100	chulaimbo	dry	0		3
Oduma_0101	chulaimbo	dry	0.6332687		3
Oduma_0102	chulaimbo	dry	57124.71	30.55456	2
Oduma_0103	chulaimbo	dry	6.452302	0.5	2
Oduma_0104	chulaimbo	dry	5352.466		2
Oduma_0105	chulaimbo	dry	295.6341	0.5	3
Oduma_0106	chulaimbo	dry	12430.59	0.5	2
Oduma_0107	chulaimbo	dry	0		3
Oduma_0108	chulaimbo	dry	4.453887		2
Oduma_0109	chulaimbo	dry	0		2
Oduma_0110	chulaimbo	dry	0		3
Oduma_0111	chulaimbo	dry	0		3
Oduma_0112	chulaimbo	dry	98109.56	4.673489	2
Oduma_0113	chulaimbo	dry	563567		1
Oduma_0114	chulaimbo	dry	0		3
Oduma_0115	chulaimbo	dry	0		2
Oduma_0116	chulaimbo	dry	4501.514		3
Oduma_0117	chulaimbo	dry	25.98245		2
Oduma_0118	chulaimbo	dry	0		1
Oduma_0119	chulaimbo	dry	0		3
Oduma_0120	chulaimbo	dry	11492.86		3
Oduma_0121	chulaimbo	dry	575.598		3
Oduma_0122	chulaimbo	dry	0		1
Oduma_0123	chulaimbo	dry	12482.9		2
Oduma_0124	chulaimbo	dry	437.9669		1
Oduma_0125	chulaimbo	dry	0		3
Oduma_0126	chulaimbo	dry	0		3
Oduma_0127	chulaimbo	dry	0		2
Oduma_0128	chulaimbo	dry	0		2
Oduma_0129	chulaimbo	dry	0		2
Oduma_0130	chulaimbo	dry	0		3
Oduma_0131	chulaimbo	dry	0		3
Oduma_0132	chulaimbo	dry	0		3
Oduma_0133	chulaimbo	dry	0		3
Oduma_0134	chulaimbo	dry	10.67457	0.96355	2
Oduma_0135	chulaimbo	dry	5.143026		1
Oduma_0136	chulaimbo	dry	0		2
Oduma_0137	chulaimbo	dry	0		2
Oduma_0138	chulaimbo	dry	0		2
Oduma_0139	chulaimbo	dry	0		2
Oduma_0140	chulaimbo	dry	0		2
Oduma_0141	chulaimbo	dry	195.5181	0.5	1
Oduma_0142	chulaimbo	dry	0		3
Oduma_0143	chulaimbo	dry	8.18604		3
Oduma_0144	chulaimbo	dry	7341.318	1.888025	2
Oduma_0145	chulaimbo	dry	0		3
Oduma_0146	chulaimbo	dry	0		3
Oduma_0147	chulaimbo	dry	0		1
Oduma_0148	chulaimbo	dry	0		2
Oduma_0149	chulaimbo	dry	0		2
Oduma_0150	chulaimbo	dry	0		2
Oduma_0151	chulaimbo	dry	0		2
Oduma_0152	chulaimbo	dry	0		2
Oduma_0153	chulaimbo	dry	0		3
Oduma_0154	chulaimbo	dry	0		3
Oduma_0155	chulaimbo	dry	0		1
Oduma_0156	chulaimbo	dry	0		3
Oduma_0157	chulaimbo	dry	0		2
Oduma_0158	chulaimbo	dry	0		3
Oduma_0159	chulaimbo	dry	92970.81		3
Oduma_0160	chulaimbo	dry	0		1
Oduma_0161	chulaimbo	dry	0		3
Oduma_0162	chulaimbo	dry	0		1
Oduma_0163	chulaimbo	dry	0		3
Oduma_0164	chulaimbo	dry	0		2
Oduma_0165	chulaimbo	dry	338.3436		3
Oduma_0166	chulaimbo	dry	0		2
Oduma_0167	chulaimbo	dry	0		2
Oduma_0168	chulaimbo	dry	0		1
Oduma_0169	chulaimbo	dry	0		3
Oduma_0170	chulaimbo	dry	0		3
Oduma_0171	chulaimbo	dry	0		2
Oduma_0172	chulaimbo	dry	0		2
Oduma_0173	chulaimbo	dry	0		2
Oduma_0174	chulaimbo	dry	0		3
Oduma_0175	chulaimbo	dry	0		3
Oduma_0176	chulaimbo	dry	62675.35	2.192314	1
Oduma_0177	chulaimbo	dry	0		1
Oduma_0178	chulaimbo	dry	0		2
Oduma_0179	chulaimbo	dry	0		3
Oduma_0180	chulaimbo	dry	0		3
Oduma_0181	chulaimbo	dry	0		3
Oduma_0182	chulaimbo	dry	0		3
Oduma_0183	chulaimbo	dry	0		3
Oduma_0184	chulaimbo	dry	0		2
Oduma_0185	chulaimbo	dry	0		3
Oduma_0186	chulaimbo	dry	15.32944	0.5	3
Oduma_0187	chulaimbo	dry	0		3
Oduma_0188	chulaimbo	dry	0		3
Oduma_0189	chulaimbo	dry	0		3
Oduma_0190	chulaimbo	dry	0		3
Oduma_0191	chulaimbo	dry	1345.101		3
Oduma_0192	chulaimbo	dry	6199.32	0.5	2
Oduma_0193	chulaimbo	dry	17002.48	30.40164	2
Oduma_0194	chulaimbo	dry	112808		2
Oduma_0195	chulaimbo	dry	34.95547		3
Oduma_0196	chulaimbo	dry	4558.018	0.5	1
Oduma_0197	chulaimbo	dry	0		2
Oduma_0198	chulaimbo	dry	0		1
Oduma_0199	chulaimbo	dry	0		1
Oduma_0200	chulaimbo	dry	77.29096	1.471572	3
Oduma_0201	chulaimbo	dry	4432.596		2
Oduma_0202	chulaimbo	dry	0		2
Oduma_0203	chulaimbo	dry	0.9670015		3
Oduma_0204	chulaimbo	dry	0		3
Oduma_0205	chulaimbo	dry	6.003595		3
Oduma_0206	chulaimbo	dry	0		1
Oduma_0207	chulaimbo	dry	0		3
Oduma_0208	chulaimbo	dry	0		3
Oduma_0209	chulaimbo	dry	0		3
Oduma_0210	chulaimbo	dry	0		3
Oduma_0211	chulaimbo	dry	0		1
Oduma_0212	chulaimbo	dry	0		3
Oduma_0213	chulaimbo	dry	0		3
Oduma_0214	chulaimbo	dry	0		3
Oduma_0215	chulaimbo	dry	0		3
Oduma_0216	chulaimbo	dry	31972.11		2
Oduma_0217	chulaimbo	dry	0		2
Oduma_0218	chulaimbo	dry	0		2
Oduma_0219	chulaimbo	dry	81.65839		2
Oduma_0220	chulaimbo	dry	0		3
Oduma_0221	chulaimbo	dry	0		1
Oduma_0222	chulaimbo	dry	0		3
Oduma_0223	chulaimbo	dry	0		2
Oduma_0224	chulaimbo	dry	0		2
Oduma_0225	chulaimbo	dry	0		1
Oduma_0226	chulaimbo	dry	0		3
Oduma_0227	chulaimbo	dry	0		1
Oduma_0228	chulaimbo	dry	0		3
Oduma_0229	chulaimbo	dry	1.830092	1.403933	3
Oduma_0230	chulaimbo	dry	0.3763663		1
Oduma_0231	chulaimbo	dry	0		3
Oduma_0232	chulaimbo	dry	0.6833295		1
Oduma_0233	chulaimbo	dry	0		3
Oduma_0234	chulaimbo	dry	0		2
Oduma_0235	chulaimbo	dry	0		1
Oduma_0236	chulaimbo	dry	0		3
Oduma_0237	chulaimbo	dry	0		3
Oduma_0238	chulaimbo	dry	0		3
Oduma_0239	chulaimbo	dry	1335.456		3
Oduma_0240	chulaimbo	dry	3.739504	0.5	3
Oduma_0241	chulaimbo	dry	0		1
Oduma_0242	chulaimbo	dry	0		3
Oduma_0243	chulaimbo	dry	0		1
Oduma_0244	chulaimbo	dry	559.4809	2.305383	3
Oduma_0245	chulaimbo	dry	0		3
Oduma_0246	chulaimbo	dry	0		3
Oduma_0247	chulaimbo	dry	0		3
Oduma_0248	chulaimbo	dry	0		3
Oduma_0249	chulaimbo	dry	0.25		3
Oduma_0250	chulaimbo	dry	0		1
Oduma_0251	chulaimbo	dry	0		3
Oduma_0252	chulaimbo	dry	6.745324		3
Oduma_0253	chulaimbo	dry	4452.231	0.5	2
Oduma_0254	chulaimbo	dry	13.18976		3
Oduma_0255	chulaimbo	dry	0		2
Oduma_0256	chulaimbo	dry	0		3
Oduma_0257	chulaimbo	dry	0		3
Oduma_0258	chulaimbo	dry	0		1
Oduma_0259	chulaimbo	dry	0		1
Oduma_0260	chulaimbo	dry	11.0485		2
Oduma_0261	chulaimbo	dry	0		3
Oduma_0262	chulaimbo	dry	0		3
Oduma_0263	chulaimbo	dry	29231.54	0.5	2
Oduma_0264	chulaimbo	wet	0		1
Oduma_0265	chulaimbo	wet	0		1
Oduma_0266	chulaimbo	wet	6.759016		3
Oduma_0267	chulaimbo	wet	1976.17		2
Oduma_0268	chulaimbo	wet	1360.003		1
Oduma_0269	chulaimbo	wet	571.6381	42.59588	2
Oduma_0270	chulaimbo	wet	0		3
Oduma_0271	chulaimbo	wet	6.56998		2
Oduma_0272	chulaimbo	wet	5371.975		2
Oduma_0273	chulaimbo	wet	0		2
Oduma_0274	chulaimbo	wet	209.8495		3
Oduma_0275	chulaimbo	wet	171.2935		3
Oduma_0276	chulaimbo	wet	0		3
Oduma_0277	chulaimbo	wet	0		2
Oduma_0278	chulaimbo	wet	0.8769369		2
Oduma_0279	chulaimbo	wet	2061.211	1037.203	2
Oduma_0280	chulaimbo	wet	1638.768		1
Oduma_0281	chulaimbo	wet	0		3
Oduma_0282	chulaimbo	wet	190.6479		3
Oduma_0283	chulaimbo	wet	1336.269	25.26816	3
Oduma_0284	chulaimbo	wet	1114.173	0.5	3
Oduma_0285	chulaimbo	wet	0		3
Oduma_0286	chulaimbo	wet	0		2
Oduma_0287	chulaimbo	wet	0		3
Oduma_0288	chulaimbo	wet	111.4339	0.5	3
Oduma_0289	chulaimbo	wet	1985.671		2
Oduma_0290	chulaimbo	wet	0		1
Oduma_0291	chulaimbo	wet	0		3
Oduma_0292	chulaimbo	wet	176661.8		2
Oduma_0293	chulaimbo	wet	1.333794		1
Oduma_0294	chulaimbo	wet	165.7492		3
Oduma_0295	chulaimbo	wet	155.914	3.334182	3
Oduma_0296	chulaimbo	wet	4997.026		2
Oduma_0297	chulaimbo	wet	0.452302		3
Oduma_0298	chulaimbo	wet	592.6435		3
Oduma_0299	chulaimbo	wet	43654.12		2
Oduma_0300	chulaimbo	wet	50336.02		2
Oduma_0301	chulaimbo	wet	42500.89		1
Oduma_0302	chulaimbo	wet	34.41533		2
Oduma_0303	chulaimbo	wet	1.442905		1
Oduma_0304	chulaimbo	wet	0		1
Oduma_0305	chulaimbo	wet	160.2311	6.626404	1
Oduma_0306	chulaimbo	wet	19.79836		1
Oduma_0307	chulaimbo	wet	0		3
Oduma_0308	chulaimbo	wet	1.566745		3
Oduma_0309	chulaimbo	wet	0		3
Oduma_0310	chulaimbo	wet	0		3
Oduma_0311	chulaimbo	wet	0		2
Oduma_0312	chulaimbo	wet	10.85562		3
Oduma_0313	chulaimbo	wet	41.37233		3
Oduma_0314	chulaimbo	wet	45.7143		3
Oduma_0315	chulaimbo	wet	28.38085		2
Oduma_0316	chulaimbo	wet	0		1
Oduma_0317	chulaimbo	wet	227.6325		2
Oduma_0318	chulaimbo	wet	257.0905		3
Oduma_0319	chulaimbo	wet	0		3
Oduma_0320	chulaimbo	wet	0		2
Oduma_0321	chulaimbo	wet	0		2
Oduma_0322	chulaimbo	wet	0		2
Oduma_0323	chulaimbo	wet	258500.6	947.484	2
Oduma_0324	chulaimbo	wet	0.25		1
Oduma_0325	chulaimbo	wet	0		3
Oduma_0326	chulaimbo	wet	25766.88		3
Oduma_0327	chulaimbo	wet	0		1
Oduma_0328	chulaimbo	wet	0		1
Oduma_0329	chulaimbo	wet	0		2
Oduma_0330	chulaimbo	wet	5.823766		2
Oduma_0331	chulaimbo	wet	21942.99	30.32562	2
Oduma_0332	chulaimbo	wet	1731.449	8.811729	2
Oduma_0333	chulaimbo	wet	0		3
Oduma_0334	chulaimbo	wet	0		3
Oduma_0335	chulaimbo	wet	0		3
Oduma_0336	chulaimbo	wet	17815.01		2
Oduma_0337	chulaimbo	wet	318.3511		2
Oduma_0338	chulaimbo	wet	0.9453963		2
Oduma_0339	chulaimbo	wet	0		3
Oduma_0340	chulaimbo	wet	29991.69		3
Oduma_0341	chulaimbo	wet	848.2598		2
Oduma_0342	chulaimbo	wet	0		3
Oduma_0343	chulaimbo	wet	6489.416		2
Oduma_0344	chulaimbo	wet	1184.771		2
Oduma_0345	chulaimbo	wet	4833.201		2
Oduma_0346	chulaimbo	wet	17887.48	126.793	2
Oduma_0347	chulaimbo	wet	0.6773736		3
Oduma_0348	chulaimbo	wet	14213.74		3
Oduma_0349	chulaimbo	wet	263.4213		2
Oduma_0350	chulaimbo	wet	265428.8		2
Oduma_0351	chulaimbo	wet	1043803		2
Oduma_0352	chulaimbo	wet	98372.54		2
Oduma_0353	chulaimbo	wet	0		3
Oduma_0354	chulaimbo	wet	0		3
Oduma_0355	chulaimbo	wet	1.116566		3
Oduma_0356	chulaimbo	wet	0		2
Oduma_0357	chulaimbo	wet	0		3
Oduma_0358	chulaimbo	wet	0		1
Oduma_0359	chulaimbo	wet	0		3
Oduma_0360	chulaimbo	wet	0		1
Oduma_0361	chulaimbo	wet	0.8097873		2
Oduma_0362	chulaimbo	wet	2.479849		3
Oduma_0363	chulaimbo	wet	3847.087	2.649141	2
Oduma_0364	chulaimbo	wet	0		1
Oduma_0365	chulaimbo	wet	0		1
Oduma_0366	chulaimbo	wet	4167.927	39.44073	2
Oduma_0367	chulaimbo	wet	0		2
Oduma_0368	chulaimbo	wet	255.4766		3
Oduma_0369	chulaimbo	wet	7.545963		3
Oduma_0370	chulaimbo	wet	2381.495		2
Oduma_0371	chulaimbo	wet	0		2
Oduma_0372	chulaimbo	wet	0		2
Oduma_0373	chulaimbo	wet	332.1647		3
Oduma_0374	chulaimbo	wet	15.30916		2
Oduma_0375	chulaimbo	wet	8.41525		3
Oduma_0376	chulaimbo	wet	0		3
Oduma_0377	chulaimbo	wet	0		3
Oduma_0378	chulaimbo	wet	0		3
Oduma_0379	chulaimbo	wet	0		2
Oduma_0380	chulaimbo	wet	536493.1		2
Oduma_0381	chulaimbo	wet	0.7538465		3
Oduma_0382	chulaimbo	wet	0		2
Oduma_0383	chulaimbo	wet	0		2
Oduma_0384	chulaimbo	wet	0		2
Oduma_0385	chulaimbo	wet	0.6248357		2
Oduma_0386	chulaimbo	wet	1.269121		2
Oduma_0387	chulaimbo	wet	0		3
Oduma_0388	chulaimbo	wet	1.507407		3
Oduma_0389	chulaimbo	wet	396.1367	0.8101182	3
Oduma_0390	chulaimbo	wet	2122.672		3
Oduma_0391	chulaimbo	wet	1.871535		2
Oduma_0392	chulaimbo	wet	0		1
Oduma_0393	chulaimbo	wet	0		2
Oduma_0394	chulaimbo	wet	2.225099		2
Oduma_0395	chulaimbo	wet	0		3
Oduma_0396	chulaimbo	wet	207.1374		2
Oduma_0397	chulaimbo	wet	185.9599	1.947257	3
Oduma_0398	chulaimbo	wet	0		2
Oduma_0399	chulaimbo	wet	29782.46	112.2133	2
Oduma_0400	chulaimbo	wet	0		2
Oduma_0401	chulaimbo	wet	272.2216	0.5	3
Oduma_0402	chulaimbo	wet	0		3
Oduma_0403	chulaimbo	wet	1648.306	0.5	2
Oduma_0404	chulaimbo	wet	5353.744	2.788989	2
Oduma_0405	chulaimbo	wet	0		2
Oduma_0406	chulaimbo	wet	0		2
Oduma_0407	chulaimbo	wet	0		1
Oduma_0408	chulaimbo	wet	0		3
Oduma_0409	chulaimbo	wet	0		3
Oduma_0410	chulaimbo	wet	0		1
Oduma_0411	chulaimbo	wet	0		3
Oduma_0412	chulaimbo	wet	0		3
Oduma_0413	chulaimbo	wet	0		1
Oduma_0414	chulaimbo	wet	0		1
Oduma_0415	chulaimbo	wet	0		3
Oduma_0416	chulaimbo	wet	0.6951458		2
Oduma_0417	chulaimbo	wet	0		2
Oduma_0418	chulaimbo	wet	0		2
Oduma_0419	chulaimbo	wet	196.682		2
Oduma_0420	chulaimbo	wet	0		3
Oduma_0421	chulaimbo	wet	0		3
Oduma_0422	chulaimbo	wet	0		1
Oduma_0423	chulaimbo	wet	247.7704	5.38868	2
Oduma_0424	chulaimbo	wet	4153.242	98.19897	2
Oduma_0425	chulaimbo	wet	251.4178		2
Oduma_0426	chulaimbo	wet	0		3
Oduma_0427	chulaimbo	wet	0		3
Oduma_0428	chulaimbo	wet	0		2
Oduma_0429	chulaimbo	wet	0.25		2
Oduma_0430	chulaimbo	wet	5.888628		1
Oduma_0431	chulaimbo	wet	1.1007		2
Oduma_0432	chulaimbo	wet	1.638745		3
Oduma_0433	chulaimbo	wet	0		3
Oduma_0434	chulaimbo	wet	0		3
Oduma_0435	chulaimbo	wet	0		3
Oduma_0436	chulaimbo	wet	0		2
Oduma_0437	chulaimbo	wet	0		3
Oduma_0438	chulaimbo	wet	2.617497		3
Oduma_0439	chulaimbo	wet	0		2
Oduma_0440	chulaimbo	wet	0		3
Oduma_0441	chulaimbo	wet	0		3
Oduma_0442	chulaimbo	wet	0		2
Oduma_0443	chulaimbo	wet	0		2
Oduma_0444	chulaimbo	wet	0		1
Oduma_0445	chulaimbo	wet	0		2
Oduma_0446	chulaimbo	wet	0		3
Oduma_0447	chulaimbo	wet	0		3
Oduma_0448	chulaimbo	wet	0		3
Oduma_0449	chulaimbo	wet	0		3
Oduma_0450	chulaimbo	wet	0		2
Oduma_0451	chulaimbo	wet	4.322937		3
Oduma_0452	chulaimbo	wet	0		3
Oduma_0453	chulaimbo	wet	0		1
Oduma_0454	chulaimbo	wet	0		3
Oduma_0455	chulaimbo	wet	14.40601		3
Oduma_0456	chulaimbo	wet	0		2
Oduma_0457	chulaimbo	wet	0		3
Oduma_0458	chulaimbo	wet	3700.355		3
Oduma_0459	chulaimbo	wet	0		3
Oduma_0460	chulaimbo	wet	73.83355		2
Oduma_0461	chulaimbo	wet	0		3
Oduma_0462	chulaimbo	wet	0		1
Oduma_0463	chulaimbo	wet	1014.967	4.690565	2
Oduma_0464	chulaimbo	wet	164.7634	0.5	2
Oduma_0465	chulaimbo	wet	4059.586	0.5	2
Oduma_0466	chulaimbo	wet	45.59022		3
Oduma_0467	chulaimbo	wet	66488.18	1.952559	2
Oduma_0468	chulaimbo	wet	0		3
Oduma_0469	chulaimbo	wet	5.850514	12.76149	2
Oduma_0470	chulaimbo	wet	0.8772248		2
Oduma_0471	chulaimbo	wet	12.88225		2
Oduma_0472	chulaimbo	wet	432.0768		2
Oduma_0473	chulaimbo	wet	3107.506		3
Oduma_0474	chulaimbo	wet	0.25		1
Oduma_0475	chulaimbo	wet	104057.7	0.9036167	3
Oduma_0476	chulaimbo	wet	0		3
Oduma_0477	chulaimbo	wet	0		2
Oduma_0478	chulaimbo	wet	13640.58	0.5	2
Oduma_0479	chulaimbo	wet	175.3519	0.5	3
Oduma_0480	chulaimbo	wet	0.25		2
Oduma_0481	chulaimbo	wet	5.431013		3
Oduma_0482	chulaimbo	wet	0		2
Oduma_0483	chulaimbo	wet	1051662		1
Oduma_0484	chulaimbo	wet	1.02093		3
Oduma_0485	chulaimbo	wet	18.30695		3
Oduma_0486	chulaimbo	wet	3824.139		3
Oduma_0487	chulaimbo	wet	4.477052		1
Oduma_0488	chulaimbo	wet	1.181048		2
Oduma_0489	chulaimbo	wet	72035.13		3
Oduma_0490	chulaimbo	wet	150.0313		2
Oduma_0491	chulaimbo	wet	60.30172		1
Oduma_0492	chulaimbo	wet	6220.663		3
Oduma_0493	chulaimbo	wet	0		1
Oduma_0494	chulaimbo	wet	0		3
Oduma_0495	chulaimbo	wet	0		3
Oduma_0496	chulaimbo	wet	3.136729		3
Oduma_0497	chulaimbo	wet	0		2
Oduma_0498	chulaimbo	wet	0		3
Oduma_0499	chulaimbo	wet	0		3
Oduma_0500	chulaimbo	wet	0		2
Oduma_0501	chulaimbo	wet	0		3
Oduma_0502	chulaimbo	wet	56.13723		3
Oduma_0503	chulaimbo	wet	2407.596		3
Oduma_0504	chulaimbo	wet	1563.52	3.725037	2
Oduma_0505	chulaimbo	wet	5.2913		3
Oduma_0506	chulaimbo	wet	208.2829	2.080153	2
Oduma_0507	chulaimbo	wet	0		3
Oduma_0508	chulaimbo	wet	0		2
Oduma_0509	chulaimbo	wet	0		2
Oduma_0510	chulaimbo	wet	0		3
Oduma_0511	chulaimbo	wet	0		1
Oduma_0512	chulaimbo	wet	812.072	0.5	3
Oduma_0513	chulaimbo	wet	644.2495		3
Oduma_0514	chulaimbo	wet	0		3
Oduma_0515	chulaimbo	wet	0		3
Oduma_0516	chulaimbo	wet	12323.27		2
Oduma_0517	chulaimbo	wet	0		1
Oduma_0518	chulaimbo	wet	7815.667		2
Oduma_0519	chulaimbo	wet	0		3
Oduma_0520	chulaimbo	wet	0		3
Oduma_0521	chulaimbo	wet	0.5227226		3
Oduma_0522	chulaimbo	wet	1.306435		1
Oduma_0523	chulaimbo	wet	0		1
Oduma_0524	chulaimbo	wet	0		3
Oduma_0525	chulaimbo	wet	19519.65	472.3787	2
Oduma_0526	chulaimbo	wet	0		1
Oduma_0527	chulaimbo	wet	0		3
Oduma_0528	chulaimbo	wet	0		1
Oduma_0529	chulaimbo	wet	0		3
Oduma_0530	chulaimbo	wet	0		2
Oduma_0531	chulaimbo	wet	0		1
Oduma_0532	chulaimbo	wet	0		2
Oduma_0533	chulaimbo	wet	0		1
Oduma_0534	chulaimbo	wet	0		2
Oduma_0535	chulaimbo	wet	0.4296143		3
Oduma_0536	chulaimbo	wet	22051.71	24.6119	3
Oduma_0537	chulaimbo	wet	463.2141		2
Oduma_0538	chulaimbo	wet	103.5868	0.5	2
Oduma_0539	chulaimbo	wet	0		2
Oduma_0540	chulaimbo	wet	0		3
Oduma_0541	chulaimbo	wet	0		3
Oduma_0542	chulaimbo	wet	0		3
Oduma_0543	chulaimbo	wet	0		3
Oduma_0544	chulaimbo	wet	1.333622		2
Oduma_0545	chulaimbo	wet	112.5494		3
Oduma_0546	chulaimbo	wet	41974.46	8.050822	2
Oduma_0547	chulaimbo	wet	0		3
Oduma_0548	chulaimbo	wet	1.287808		1
Oduma_0549	chulaimbo	wet	0		2
Oduma_0550	chulaimbo	wet	11.59342		2
Oduma_0551	chulaimbo	wet	42188.35		2
Oduma_0552	chulaimbo	wet	6.173494		2
Oduma_0553	chulaimbo	wet	0		2
Oduma_0554	chulaimbo	wet	0		3
Oduma_0555	chulaimbo	wet	0		2
Oduma_0556	chulaimbo	wet	0		1
Oduma_0557	chulaimbo	wet	0		2
Oduma_0558	chulaimbo	wet	65.8594		3
Oduma_0559	chulaimbo	wet	0		3
Oduma_0560	chulaimbo	wet	0		3
Oduma_0561	chulaimbo	wet	160.467		3
Oduma_0562	chulaimbo	wet	15.62802		1
Oduma_0563	chulaimbo	wet	0		1
Oduma_0564	chulaimbo	wet	18.51616		3
Oduma_0565	chulaimbo	wet	0		3
Oduma_0566	chulaimbo	wet	6944.167		2
Oduma_0567	chulaimbo	wet	7835.014	0.5	2
Oduma_0568	chulaimbo	wet	0		3
Oduma_0569	chulaimbo	wet	0		2
Oduma_0570	chulaimbo	wet	0		2
Oduma_0571	chulaimbo	wet	0		2
Oduma_0572	chulaimbo	wet	0		1
Oduma_0573	chulaimbo	wet	0		3
Oduma_0574	chulaimbo	wet	0		2
Oduma_0575	chulaimbo	wet	0		3
Oduma_0576	chulaimbo	wet	0		2
Oduma_0577	chulaimbo	wet	0		3
Oduma_0578	chulaimbo	wet	0		1
Oduma_0579	chulaimbo	wet	0		3
Oduma_0580	chulaimbo	wet	0		3
Oduma_0581	chulaimbo	wet	11805.75	2.463676	1
Oduma_0582	chulaimbo	wet	0		1
Oduma_0583	chulaimbo	wet	0		2
Oduma_0584	chulaimbo	wet	79.20209		3
Oduma_0585	chulaimbo	wet	3281.17	0.5	2
Oduma_0586	chulaimbo	wet	0		3
Oduma_0587	chulaimbo	wet	0		3
Oduma_0588	chulaimbo	wet	0.4931685		3
Oduma_0589	chulaimbo	wet	0		1
Oduma_0590	chulaimbo	wet	0		2
Oduma_0591	chulaimbo	wet	73.57482	0.5	3
Oduma_0592	chulaimbo	wet	0.25		3
Oduma_0593	chulaimbo	wet	0		3
Oduma_0594	chulaimbo	wet	0		3
Oduma_0595	chulaimbo	wet	0		3
Oduma_0596	chulaimbo	wet	0		2
Oduma_0597	chulaimbo	wet	0		2
Oduma_0598	chulaimbo	wet	41.25574	1.418923	3
Oduma_0599	chulaimbo	wet	0		3
Oduma_0600	chulaimbo	wet	0		3
Oduma_0601	chulaimbo	wet	0		2
Oduma_0602	chulaimbo	wet	313.8311		3
Oduma_0603	chulaimbo	wet	82.89923		3
Oduma_0604	chulaimbo	wet	0		3
Oduma_0605	chulaimbo	wet	0		1
Oduma_0606	chulaimbo	wet	0		1
Oduma_0607	chulaimbo	wet	0		2
Oduma_0608	chulaimbo	wet	0		3
Oduma_0609	chulaimbo	wet	6908.976		3
Oduma_0610	chulaimbo	wet	27016.91		2
Oduma_0611	chulaimbo	wet	40953.46		2
Oduma_0612	chulaimbo	wet	2827.968		2
Oduma_0613	chulaimbo	wet	0		3
Oduma_0614	chulaimbo	wet	0		1
Oduma_0615	chulaimbo	wet	221.0055		2
Oduma_0616	chulaimbo	wet	48.85683		3
Oduma_0617	chulaimbo	wet	0		3
Oduma_0618	chulaimbo	wet	0		3
Oduma_0619	chulaimbo	wet	3580.751		2
Oduma_0620	chulaimbo	wet	10.42454		2
Oduma_0621	chulaimbo	wet	302607	11948.68	2
Oduma_0622	chulaimbo	wet	0		3
Oduma_0623	chulaimbo	wet	1026.454	3.959259	2
Oduma_0624	chulaimbo	wet	1304.623		3
Oduma_0625	chulaimbo	wet	0		3
Oduma_0626	chulaimbo	wet	0		3
Oduma_0627	chulaimbo	wet	1.130024		2
Oduma_0628	chulaimbo	wet	0		1
Oduma_0629	chulaimbo	wet	0		2
Oduma_0630	chulaimbo	wet	0.5702538		2
Oduma_0631	chulaimbo	wet	0		2
Oduma_0632	chulaimbo	wet	72351.98		2
Oduma_0633	chulaimbo	wet	1086015	68.34732	2
Oduma_0634	chulaimbo	wet	1.704163		2
Oduma_0635	chulaimbo	wet	20.85141		2
Oduma_0636	chulaimbo	wet	3776.828		3
Oduma_0637	chulaimbo	wet	0		2
Oduma_0638	chulaimbo	wet	43883.17		2
Oduma_0639	chulaimbo	wet	142478.8		2
Oduma_0640	chulaimbo	wet	0		2
Oduma_0641	chulaimbo	wet	585.7291		3
Oduma_0642	chulaimbo	wet	773.7834		3
Oduma_0643	chulaimbo	wet	0		2
Oduma_0644	chulaimbo	wet	0		3
Oduma_0645	chulaimbo	wet	0		2
Oduma_0646	chulaimbo	wet	0		2
Oduma_0647	chulaimbo	wet	2527.291		3
Oduma_0648	chulaimbo	wet	1432.229	1.96602	3
Oduma_0649	chulaimbo	wet	0		2
Oduma_0650	chulaimbo	wet	56716.57	0.5	2
Oduma_0651	chulaimbo	wet	748.0723	0.5	3
Oduma_0652	chulaimbo	wet	0.25		1
Oduma_0653	chulaimbo	wet	0		3
Oduma_0654	chulaimbo	wet	0		1
Oduma_0655	chulaimbo	wet	0		2
Oduma_0656	chulaimbo	wet	38293.82	0.5	2
Oduma_0657	chulaimbo	wet	0		3
Oduma_0658	chulaimbo	wet	1171.834		2
Oduma_0659	chulaimbo	wet	5649.369		2
Oduma_0660	chulaimbo	wet	0		3
Oduma_0661	chulaimbo	wet	0		3
Oduma_0662	chulaimbo	wet	0		3
Oduma_0663	chulaimbo	wet	0		1
Oduma_0664	chulaimbo	wet	819.881		3
Oduma_0665	chulaimbo	wet	71.71596		3
Oduma_0666	chulaimbo	wet	10097.16	21.47285	3
Oduma_0667	chulaimbo	wet	0		3
Oduma_0668	chulaimbo	wet	3142.173		2
Oduma_0669	chulaimbo	wet	4988.062		2
Oduma_0670	chulaimbo	wet	0		2
Oduma_0671	chulaimbo	wet	447.9731		2
Oduma_0672	chulaimbo	wet	0		1
Oduma_0673	chulaimbo	wet	0		3
Oduma_0674	chulaimbo	wet	0		2
Oduma_0675	chulaimbo	wet	0		2
Oduma_0676	chulaimbo	wet	0		2
Oduma_0677	chulaimbo	wet	0		2
Oduma_0678	chulaimbo	wet	0.25		1
Oduma_0679	chulaimbo	wet	2.799322		3
Oduma_0680	chulaimbo	wet	10929.34	0.557068	2
Oduma_0681	chulaimbo	wet	0		1
Oduma_0682	chulaimbo	wet	0		1
Oduma_0683	homabay	dry	0		3
Oduma_0684	homabay	dry	6.039157		2
Oduma_0685	homabay	dry	0		3
Oduma_0686	homabay	dry	0		2
Oduma_0687	homabay	dry	0		3
Oduma_0688	homabay	dry	0		3
Oduma_0689	homabay	dry	0		3
Oduma_0690	homabay	dry	0		2
Oduma_0691	homabay	dry	0		3
Oduma_0692	homabay	dry	0		3
Oduma_0693	homabay	dry	0		3
Oduma_0694	homabay	dry	0		3
Oduma_0695	homabay	dry	831.8203		2
Oduma_0696	homabay	dry	0		3
Oduma_0697	homabay	dry	0		3
Oduma_0698	homabay	dry	13977.24	0.5	2
Oduma_0699	homabay	dry	0		1
Oduma_0700	homabay	dry	0		3
Oduma_0701	homabay	dry	0		3
Oduma_0702	homabay	dry	0		3
Oduma_0703	homabay	dry	0		3
Oduma_0704	homabay	dry	48.25056		3
Oduma_0705	homabay	dry	0		3
Oduma_0706	homabay	dry	0		3
Oduma_0707	homabay	dry	0		2
Oduma_0708	homabay	dry	0		1
Oduma_0709	homabay	dry	0		3
Oduma_0710	homabay	dry	0		2
Oduma_0711	homabay	dry	0		3
Oduma_0712	homabay	dry	0		3
Oduma_0713	homabay	dry	0		3
Oduma_0714	homabay	dry	0		2
Oduma_0715	homabay	dry	0		1
Oduma_0716	homabay	dry	0		3
Oduma_0717	homabay	dry	0		2
Oduma_0718	homabay	dry	0		1
Oduma_0719	homabay	dry	0		3
Oduma_0720	homabay	dry	0		3
Oduma_0721	homabay	dry	0		3
Oduma_0722	homabay	dry	13485.35	0.5	2
Oduma_0723	homabay	dry	0		2
Oduma_0724	homabay	dry	0		3
Oduma_0725	homabay	dry	0		2
Oduma_0726	homabay	dry	0		3
Oduma_0727	homabay	dry	0		3
Oduma_0728	homabay	dry	0		3
Oduma_0729	homabay	dry	0		3
Oduma_0730	homabay	dry	0		3
Oduma_0731	homabay	dry	0		3
Oduma_0732	homabay	dry	0		2
Oduma_0733	homabay	dry	0		2
Oduma_0734	homabay	dry	0		3
Oduma_0735	homabay	dry	0		3
Oduma_0736	homabay	dry	0		3
Oduma_0737	homabay	dry	0		1
Oduma_0738	homabay	dry	0		3
Oduma_0739	homabay	dry	0		1
Oduma_0740	homabay	dry	0		1
Oduma_0741	homabay	dry	0		3
Oduma_0742	homabay	dry	0		1
Oduma_0743	homabay	dry	0		1
Oduma_0744	homabay	dry	0		3
Oduma_0745	homabay	dry	0		3
Oduma_0746	homabay	dry	0		3
Oduma_0747	homabay	dry	0		2
Oduma_0748	homabay	dry	0		1
Oduma_0749	homabay	dry	0		3
Oduma_0750	homabay	dry	0		1
Oduma_0751	homabay	dry	0		3
Oduma_0752	homabay	dry	0		3
Oduma_0753	homabay	dry	0		3
Oduma_0754	homabay	dry	0		1
Oduma_0755	homabay	dry	0		3
Oduma_0756	homabay	dry	0		3
Oduma_0757	homabay	dry	0		3
Oduma_0758	homabay	dry	0		3
Oduma_0759	homabay	dry	0		3
Oduma_0760	homabay	dry	0		2
Oduma_0761	homabay	dry	0		3
Oduma_0762	homabay	dry	0		3
Oduma_0763	homabay	dry	0		3
Oduma_0764	homabay	dry	0		3
Oduma_0765	homabay	dry	0		2
Oduma_0766	homabay	dry	254.8289		3
Oduma_0767	homabay	dry	0		3
Oduma_0768	homabay	dry	0		3
Oduma_0769	homabay	dry	862.7156	7.27142	2
Oduma_0770	homabay	dry	0		1
Oduma_0771	homabay	dry	0		3
Oduma_0772	homabay	dry	0		1
Oduma_0773	homabay	dry	0		1
Oduma_0774	homabay	dry	0		3
Oduma_0775	homabay	dry	0		3
Oduma_0776	homabay	dry	0		3
Oduma_0777	homabay	dry	0		2
Oduma_0778	homabay	dry	0		2
Oduma_0779	homabay	dry	0		1
Oduma_0780	homabay	dry	0		1
Oduma_0781	homabay	dry	0		2
Oduma_0782	homabay	dry	0		2
Oduma_0783	homabay	dry	0		3
Oduma_0784	homabay	dry	0		3
Oduma_0785	homabay	dry	0		1
Oduma_0786	homabay	dry	0		3
Oduma_0787	homabay	dry	0		3
Oduma_0788	homabay	dry	0		2
Oduma_0789	homabay	dry	0		3
Oduma_0790	homabay	dry	0		2
Oduma_0791	homabay	dry	0		3
Oduma_0792	homabay	dry	0		2
Oduma_0793	homabay	dry	24.51482		3
Oduma_0794	homabay	dry	42.8878		3
Oduma_0795	homabay	dry	0		2
Oduma_0796	homabay	dry	0		1
Oduma_0797	homabay	dry	0		3
Oduma_0798	homabay	dry	0		3
Oduma_0799	homabay	dry	0		1
Oduma_0800	homabay	dry	0		1
Oduma_0801	homabay	dry	0		3
Oduma_0802	homabay	dry	0		3
Oduma_0803	homabay	dry	0		1
Oduma_0804	homabay	dry	0		1
Oduma_0805	homabay	dry	0		1
Oduma_0806	homabay	dry	0		3
Oduma_0807	homabay	dry	0		1
Oduma_0808	homabay	dry	0		3
Oduma_0809	homabay	dry	0		2
Oduma_0810	homabay	dry	0		2
Oduma_0811	homabay	dry	0		2
Oduma_0812	homabay	dry	13.47384	0.5	3
Oduma_0813	homabay	dry	6473.092		2
Oduma_0814	homabay	dry	0		3
Oduma_0815	homabay	dry	0		3
Oduma_0816	homabay	dry	0		3
Oduma_0817	homabay	dry	0		3
Oduma_0818	homabay	dry	114.6959	5.708112	3
Oduma_0819	homabay	dry	0		3
Oduma_0820	homabay	dry	21661.6		1
Oduma_0821	homabay	dry	101.7472		3
Oduma_0822	homabay	dry	0		1
Oduma_0823	homabay	dry	0		3
Oduma_0824	homabay	dry	0		3
Oduma_0825	homabay	dry	0		3
Oduma_0826	homabay	dry	0		3
Oduma_0827	homabay	dry	110.429		2
Oduma_0828	homabay	dry	10.79392	0.5	2
Oduma_0829	homabay	dry	0		2
Oduma_0830	homabay	dry	0		3
Oduma_0831	homabay	dry	3.523557		3
Oduma_0832	homabay	dry	0		1
Oduma_0833	homabay	dry	8608.137	2.537912	3
Oduma_0834	homabay	dry	0		3
Oduma_0835	homabay	dry	0		1
Oduma_0836	homabay	dry	0		1
Oduma_0837	homabay	dry	0		3
Oduma_0838	homabay	dry	0		1
Oduma_0839	homabay	dry	0		3
Oduma_0840	homabay	dry	0		3
Oduma_0841	homabay	dry	0		3
Oduma_0842	homabay	dry	0		2
Oduma_0843	homabay	dry	0		3
Oduma_0844	homabay	dry	0		3
Oduma_0845	homabay	dry	0		1
Oduma_0846	homabay	dry	0		3
Oduma_0847	homabay	dry	0		3
Oduma_0848	homabay	dry	0		3
Oduma_0849	homabay	dry	0		3
Oduma_0850	homabay	dry	0		2
Oduma_0851	homabay	dry	0		3
Oduma_0852	homabay	dry	0		1
Oduma_0853	homabay	dry	0		3
Oduma_0854	homabay	dry	0		3
Oduma_0855	homabay	dry	90.7682		3
Oduma_0856	homabay	dry	0		3
Oduma_0857	homabay	dry	0		3
Oduma_0858	homabay	dry	0		3
Oduma_0859	homabay	dry	0		1
Oduma_0860	homabay	dry	15.19365	0.5	3
Oduma_0861	homabay	dry	0		3
Oduma_0862	homabay	dry	0		1
Oduma_0863	homabay	dry	23.3223	0.5	3
Oduma_0864	homabay	dry	0		3
Oduma_0865	homabay	dry	0		3
Oduma_0866	homabay	dry	0		1
Oduma_0867	homabay	dry	0		3
Oduma_0868	homabay	dry	0		3
Oduma_0869	homabay	dry	0		3
Oduma_0870	homabay	dry	0		1
Oduma_0871	homabay	dry	0		1
Oduma_0872	homabay	dry	0		3
Oduma_0873	homabay	dry	0		3
Oduma_0874	homabay	dry	0		3
Oduma_0875	homabay	dry	0		1
Oduma_0876	homabay	dry	129.7811		3
Oduma_0877	homabay	dry	0		3
Oduma_0878	homabay	dry	0		3
Oduma_0879	homabay	dry	0		3
Oduma_0880	homabay	dry	0		3
Oduma_0881	homabay	dry	0		3
Oduma_0882	homabay	dry	0		2
Oduma_0883	homabay	dry	0		2
Oduma_0884	homabay	dry	0		3
Oduma_0885	homabay	dry	0		2
Oduma_0886	homabay	dry	0		3
Oduma_0887	homabay	dry	0		3
Oduma_0888	homabay	dry	0		1
Oduma_0889	homabay	dry	0		2
Oduma_0890	homabay	dry	0		3
Oduma_0891	homabay	dry	0		3
Oduma_0892	homabay	dry	0		2
Oduma_0893	homabay	dry	0		3
Oduma_0894	homabay	dry	0		3
Oduma_0895	homabay	dry	0		3
Oduma_0896	homabay	dry	0		3
Oduma_0897	homabay	dry	0		3
Oduma_0898	homabay	dry	0		1
Oduma_0899	homabay	dry	265.7849		3
Oduma_0900	homabay	dry	0		1
Oduma_0901	homabay	dry	0		3
Oduma_0902	homabay	dry	0		3
Oduma_0903	homabay	dry	0		3
Oduma_0904	homabay	dry	0		3
Oduma_0905	homabay	dry	0		3
Oduma_0906	homabay	dry	375.9323		3
Oduma_0907	homabay	dry	0		3
Oduma_0908	homabay	dry	69.77312		2
Oduma_0909	homabay	dry	0		3
Oduma_0910	homabay	dry	0		3
Oduma_0911	homabay	dry	0		3
Oduma_0912	homabay	dry	0		3
Oduma_0913	homabay	dry	0		3
Oduma_0914	homabay	dry	0		2
Oduma_0915	homabay	dry	0		1
Oduma_0916	homabay	dry	0		3
Oduma_0917	homabay	dry	0		3
Oduma_0918	homabay	dry	0		1
Oduma_0919	homabay	dry	0		3
Oduma_0920	homabay	dry	0		1
Oduma_0921	homabay	dry	0		3
Oduma_0922	homabay	dry	0		3
Oduma_0923	homabay	dry	0		1
Oduma_0924	homabay	dry	0		3
Oduma_0925	homabay	dry	0		3
Oduma_0926	homabay	dry	0		3
Oduma_0927	homabay	dry	0		3
Oduma_0928	homabay	dry	0		2
Oduma_0929	homabay	dry	0		2
Oduma_0930	homabay	dry	0		3
Oduma_0931	homabay	dry	0		3
Oduma_0932	homabay	dry	0		3
Oduma_0933	homabay	dry	0		1
Oduma_0934	homabay	dry	0		1
Oduma_0935	homabay	dry	0		3
Oduma_0936	homabay	dry	0		1
Oduma_0937	homabay	dry	0		3
Oduma_0938	homabay	dry	0		3
Oduma_0939	homabay	dry	1836.136		3
Oduma_0940	homabay	dry	0		3
Oduma_0941	homabay	dry	0		1
Oduma_0942	homabay	dry	0		3
Oduma_0943	homabay	dry	534.7358		3
Oduma_0944	homabay	dry	0		3
Oduma_0945	homabay	dry	0		3
Oduma_0946	homabay	dry	0		1
Oduma_0947	homabay	dry	0		1
Oduma_0948	homabay	dry	0		1
Oduma_0949	homabay	dry	0		3
Oduma_0950	homabay	dry	0		3
Oduma_0951	homabay	dry	0		2
Oduma_0952	homabay	dry	88.03636		3
Oduma_0953	homabay	dry	0		1
Oduma_0954	homabay	dry	0		3
Oduma_0955	homabay	dry	0		3
Oduma_0956	homabay	dry	0		3
Oduma_0957	homabay	dry	0		3
Oduma_0958	homabay	dry	0		3
Oduma_0959	homabay	dry	0		1
Oduma_0960	homabay	dry	0		3
Oduma_0961	homabay	dry	0		3
Oduma_0962	homabay	dry	0		3
Oduma_0963	homabay	dry	0		1
Oduma_0964	homabay	dry	0		3
Oduma_0965	homabay	dry	0		3
Oduma_0966	homabay	dry	0		3
Oduma_0967	homabay	dry	0		3
Oduma_0968	homabay	dry	0		3
Oduma_0969	homabay	dry	0		2
Oduma_0970	homabay	dry	0		1
Oduma_0971	homabay	dry	0		3
Oduma_0972	homabay	dry	0		3
Oduma_0973	homabay	dry	0		2
Oduma_0974	homabay	dry	0		1
Oduma_0975	homabay	dry	0		2
Oduma_0976	homabay	dry	15.92065		3
Oduma_0977	homabay	dry	0		3
Oduma_0978	homabay	dry	0		3
Oduma_0979	homabay	dry	0		2
Oduma_0980	homabay	dry	0		3
Oduma_0981	homabay	dry	0		3
Oduma_0982	homabay	dry	0		2
Oduma_0983	homabay	dry	0		3
Oduma_0984	homabay	dry	0		2
Oduma_0985	homabay	dry	0		3
Oduma_0986	homabay	dry	0		2
Oduma_0987	homabay	dry	0		2
Oduma_0988	homabay	dry	0		2
Oduma_0989	homabay	dry	0		2
Oduma_0990	homabay	dry	0		3
Oduma_0991	homabay	dry	0		2
Oduma_0992	homabay	dry	0		2
Oduma_0993	homabay	dry	0		3
Oduma_0994	homabay	dry	0		3
Oduma_0995	homabay	dry	0		3
Oduma_0996	homabay	dry	0		3
Oduma_0997	homabay	dry	0		3
Oduma_0998	homabay	dry	3.309679		3
Oduma_0999	homabay	dry	0		3
Oduma_1000	homabay	dry	4.262993		1
Oduma_1001	homabay	dry	0		1
Oduma_1002	homabay	dry	0		3
Oduma_1003	homabay	dry	0		3
Oduma_1004	homabay	dry	0		3
Oduma_1005	homabay	dry	0		2
Oduma_1006	homabay	dry	0		3
Oduma_1007	homabay	dry	0		1
Oduma_1008	homabay	dry	0		2
Oduma_1009	homabay	dry	0		3
Oduma_1010	homabay	dry	0		1
Oduma_1011	homabay	dry	0		3
Oduma_1012	homabay	dry	0		2
Oduma_1013	homabay	dry	0		3
Oduma_1014	homabay	dry	0		2
Oduma_1015	homabay	dry	0		2
Oduma_1016	homabay	dry	0		2
Oduma_1017	homabay	dry	0		3
Oduma_1018	homabay	dry	0		1
Oduma_1019	homabay	dry	0		3
Oduma_1020	homabay	dry	0		3
Oduma_1021	homabay	dry	0		2
Oduma_1022	homabay	dry	0		3
Oduma_1023	homabay	dry	0		1
Oduma_1024	homabay	dry	0		3
Oduma_1025	homabay	dry	0		3
Oduma_1026	homabay	dry	44.13831	0.5	3
Oduma_1027	homabay	dry	0		1
Oduma_1028	homabay	dry	0		2
Oduma_1029	homabay	dry	0		3
Oduma_1030	homabay	dry	0		3
Oduma_1031	homabay	dry	0		3
Oduma_1032	homabay	dry	0		3
Oduma_1033	homabay	dry	0		3
Oduma_1034	homabay	dry	0		3
Oduma_1035	homabay	dry	0		3
Oduma_1036	homabay	dry	0		3
Oduma_1037	homabay	dry	0		3
Oduma_1038	homabay	dry	0		3
Oduma_1039	homabay	dry	0		3
Oduma_1040	homabay	dry	0		3
Oduma_1041	homabay	dry	0		3
Oduma_1042	homabay	dry	0		3
Oduma_1043	homabay	dry	0		3
Oduma_1044	homabay	dry	0		3
Oduma_1045	homabay	dry	0		3
Oduma_1046	homabay	dry	0		2
Oduma_1047	homabay	dry	0		1
Oduma_1048	homabay	dry	0		3
Oduma_1049	homabay	dry	0		3
Oduma_1050	homabay	dry	0		1
Oduma_1051	homabay	dry	0		3
Oduma_1052	homabay	dry	0		1
Oduma_1053	homabay	dry	0		3
Oduma_1054	homabay	dry	0		3
Oduma_1055	homabay	dry	0		3
Oduma_1056	homabay	dry	0		3
Oduma_1057	homabay	dry	0		3
Oduma_1058	homabay	dry	0		3
Oduma_1059	homabay	dry	0		3
Oduma_1060	homabay	dry	0		3
Oduma_1061	homabay	dry	0		3
Oduma_1062	homabay	dry	0		1
Oduma_1063	homabay	dry	0		3
Oduma_1064	homabay	dry	0		3
Oduma_1065	homabay	dry	0		3
Oduma_1066	homabay	dry	0		3
Oduma_1067	homabay	dry	0		3
Oduma_1068	homabay	dry	0		3
Oduma_1069	homabay	dry	0		3
Oduma_1070	homabay	dry	0		3
Oduma_1071	homabay	dry	0		3
Oduma_1072	homabay	dry	1040.899		1
Oduma_1073	homabay	dry	0		1
Oduma_1074	homabay	dry	0		3
Oduma_1075	homabay	dry	0		3
Oduma_1076	homabay	dry	0		3
Oduma_1077	homabay	dry	0		3
Oduma_1078	homabay	dry	0		3
Oduma_1079	homabay	dry	0		2
Oduma_1080	homabay	dry	0		3
Oduma_1081	homabay	dry	0		3
Oduma_1082	homabay	dry	0		3
Oduma_1083	homabay	dry	0		3
Oduma_1084	homabay	dry	0		3
Oduma_1085	homabay	dry	0		3
Oduma_1086	homabay	dry	0		3
Oduma_1087	homabay	dry	0		3
Oduma_1088	homabay	dry	220.6599		3
Oduma_1089	homabay	dry	0		3
Oduma_1090	homabay	dry	0		3
Oduma_1091	homabay	dry	0		3
Oduma_1092	homabay	dry	0		1
Oduma_1093	homabay	dry	762.6848		2
Oduma_1094	homabay	dry	0		3
Oduma_1095	homabay	dry	0		2
Oduma_1096	homabay	dry	0		3
Oduma_1097	homabay	dry	0		3
Oduma_1098	homabay	dry	0		3
Oduma_1099	homabay	dry	0		3
Oduma_1100	homabay	dry	0		2
Oduma_1101	homabay	dry	0		3
Oduma_1102	homabay	dry	0		3
Oduma_1103	homabay	dry	0		3
Oduma_1104	homabay	dry	0		2
Oduma_1105	homabay	dry	0		3
Oduma_1106	homabay	dry	0		2
Oduma_1107	homabay	dry	6.276585		2
Oduma_1108	homabay	dry	0		2
Oduma_1109	homabay	dry	0		2
Oduma_1110	homabay	dry	0		3
Oduma_1111	homabay	dry	0		2
Oduma_1112	homabay	dry	0		3
Oduma_1113	homabay	dry	0		3
Oduma_1114	homabay	dry	0		1
Oduma_1115	homabay	dry	0		3
Oduma_1116	homabay	dry	0		3
Oduma_1117	homabay	dry	0		2
Oduma_1118	homabay	dry	0		2
Oduma_1119	homabay	dry	0		3
Oduma_1120	homabay	dry	0		2
Oduma_1121	homabay	dry	0		3
Oduma_1122	homabay	dry	0		1
Oduma_1123	homabay	dry	0		1
Oduma_1124	homabay	dry	0		3
Oduma_1125	homabay	dry	0		2
Oduma_1126	homabay	dry	0		2
Oduma_1127	homabay	dry	0		1
Oduma_1128	homabay	dry	0		2
Oduma_1129	homabay	dry	0		3
Oduma_1130	homabay	dry	0		3
Oduma_1131	homabay	dry	0		3
Oduma_1132	homabay	dry	0		1
Oduma_1133	homabay	dry	0		1
Oduma_1134	homabay	dry	0		3
Oduma_1135	homabay	dry	0		2
Oduma_1136	homabay	dry	0		2
Oduma_1137	homabay	dry	0		3
Oduma_1138	homabay	dry	0		3
Oduma_1139	homabay	dry	0		3
Oduma_1140	homabay	dry	205.4233	0.5	3
Oduma_1141	homabay	dry	0		3
Oduma_1142	homabay	dry	10.92214		3
Oduma_1143	homabay	dry	0		2
Oduma_1144	homabay	dry	0		3
Oduma_1145	homabay	dry	0		3
Oduma_1146	homabay	dry	31.13227	0.8520913	3
Oduma_1147	homabay	dry	0		2
Oduma_1148	homabay	dry	0		2
Oduma_1149	homabay	dry	0		3
Oduma_1150	homabay	dry	0		3
Oduma_1151	homabay	dry	112.7806	0.5	3
Oduma_1152	homabay	dry	0		3
Oduma_1153	homabay	dry	0		3
Oduma_1154	homabay	dry	0		3
Oduma_1155	homabay	dry	0		3
Oduma_1156	homabay	dry	0		3
Oduma_1157	homabay	dry	0		2
Oduma_1158	homabay	dry	0		2
Oduma_1159	homabay	dry	0		3
Oduma_1160	homabay	dry	0		3
Oduma_1161	homabay	dry	0		3
Oduma_1162	homabay	dry	0		1
Oduma_1163	homabay	dry	0		3
Oduma_1164	homabay	dry	0		1
Oduma_1165	homabay	dry	0		1
Oduma_1166	homabay	dry	0		3
Oduma_1167	homabay	dry	0		1
Oduma_1168	homabay	dry	0		3
Oduma_1169	homabay	dry	0		1
Oduma_1170	homabay	dry	0		1
Oduma_1171	homabay	dry	0		3
Oduma_1172	homabay	dry	2.753388		3
Oduma_1173	homabay	dry	0		1
Oduma_1174	homabay	dry	0		1
Oduma_1175	homabay	dry	3.261773		3
Oduma_1176	homabay	dry	0		1
Oduma_1177	homabay	dry	0		1
Oduma_1178	homabay	dry	0		3
Oduma_1179	homabay	dry	0		3
Oduma_1180	homabay	dry	0		1
Oduma_1181	homabay	dry	0		3
Oduma_1182	homabay	dry	0		3
Oduma_1183	homabay	dry	0		1
Oduma_1184	homabay	dry	0		3
Oduma_1185	homabay	dry	0		3
Oduma_1186	homabay	dry	0		3
Oduma_1187	homabay	dry	0		1
Oduma_1188	homabay	dry	0		3
Oduma_1189	homabay	dry	0		1
Oduma_1190	homabay	dry	0		1
Oduma_1191	homabay	dry	0		3
Oduma_1192	homabay	dry	0		2
Oduma_1193	homabay	dry	0		2
Oduma_1194	homabay	dry	0		3
Oduma_1195	homabay	dry	0		3
Oduma_1196	homabay	dry	0		3
Oduma_1197	homabay	dry	0		2
Oduma_1198	homabay	dry	0		3
Oduma_1199	homabay	dry	0		1
Oduma_1200	homabay	dry	0		3
Oduma_1201	homabay	dry	0		3
Oduma_1202	homabay	dry	0		3
Oduma_1203	homabay	dry	0		1
Oduma_1204	homabay	dry	0		2
Oduma_1205	homabay	dry	0		1
Oduma_1206	homabay	dry	0		3
Oduma_1207	homabay	dry	0		3
Oduma_1208	homabay	dry	0		1
Oduma_1209	homabay	dry	1445.379		3
Oduma_1210	homabay	dry	0		1
Oduma_1211	homabay	dry	0		3
Oduma_1212	homabay	dry	0		3
Oduma_1213	homabay	dry	0		1
Oduma_1214	homabay	dry	0		3
Oduma_1215	homabay	dry	0		1
Oduma_1216	homabay	dry	0		3
Oduma_1217	homabay	dry	0		1
Oduma_1218	homabay	dry	0		3
Oduma_1219	homabay	dry	0		3
Oduma_1220	homabay	dry	0		3
Oduma_1221	homabay	dry	0		1
Oduma_1222	homabay	dry	0		3
Oduma_1223	homabay	dry	0		3
Oduma_1224	homabay	dry	0		3
Oduma_1225	homabay	dry	0		1
Oduma_1226	homabay	dry	0		2
Oduma_1227	homabay	dry	0		3
Oduma_1228	homabay	dry	0		3
Oduma_1229	homabay	dry	0		3
Oduma_1230	homabay	dry	0		3
Oduma_1231	homabay	dry	0		3
Oduma_1232	homabay	dry	0		3
Oduma_1233	homabay	dry	0		3
Oduma_1234	homabay	dry	0		3
Oduma_1235	homabay	dry	0		3
Oduma_1236	homabay	dry	0		3
Oduma_1237	homabay	dry	0		3
Oduma_1238	homabay	dry	0		1
Oduma_1239	homabay	dry	0		3
Oduma_1240	homabay	dry	0		3
Oduma_1241	homabay	dry	0		2
Oduma_1242	homabay	dry	0		3
Oduma_1243	homabay	dry	0.8042827		2
Oduma_1244	homabay	dry	0		3
Oduma_1245	homabay	dry	0		2
Oduma_1246	homabay	dry	5048.427	0.5	2
Oduma_1247	homabay	dry	0		1
Oduma_1248	homabay	dry	0		3
Oduma_1249	homabay	dry	0		2
Oduma_1250	homabay	dry	0		3
Oduma_1251	homabay	dry	0		1
Oduma_1252	homabay	dry	0		1
Oduma_1253	homabay	dry	0		3
Oduma_1254	homabay	dry	0		2
Oduma_1255	homabay	dry	0		3
Oduma_1256	homabay	dry	0		3
Oduma_1257	homabay	dry	0		3
Oduma_1258	homabay	dry	0		3
Oduma_1259	homabay	dry	0		3
Oduma_1260	homabay	dry	0		1
Oduma_1261	homabay	dry	0		3
Oduma_1262	homabay	dry	0		1
Oduma_1263	homabay	dry	0		3
Oduma_1264	homabay	dry	0		3
Oduma_1265	homabay	dry	0		2
Oduma_1266	homabay	dry	0		3
Oduma_1267	homabay	dry	0		3
Oduma_1268	homabay	dry	12.1189	0.5	3
Oduma_1269	homabay	dry	0		3
Oduma_1270	homabay	dry	0		1
Oduma_1271	homabay	dry	0		3
Oduma_1272	homabay	dry	0		3
Oduma_1273	homabay	dry	0		1
Oduma_1274	homabay	dry	0		3
Oduma_1275	homabay	dry	0		1
Oduma_1276	homabay	dry	0		1
Oduma_1277	homabay	dry	0		1
Oduma_1278	homabay	dry	0		3
Oduma_1279	homabay	dry	830.2673		2
Oduma_1280	homabay	dry	0		3
Oduma_1281	homabay	dry	0		3
Oduma_1282	homabay	dry	0		3
Oduma_1283	homabay	dry	0		2
Oduma_1284	homabay	dry	0		1
Oduma_1285	homabay	dry	0		3
Oduma_1286	homabay	dry	0		2
Oduma_1287	homabay	dry	0		2
Oduma_1288	homabay	dry	0		3
Oduma_1289	homabay	dry	0		3
Oduma_1290	homabay	dry	0		3
Oduma_1291	homabay	dry	0		3
Oduma_1292	homabay	dry	0		1
Oduma_1293	homabay	dry	0		3
Oduma_1294	homabay	dry	7113.266	0.6461492	2
Oduma_1295	homabay	dry	6973.916	0.5	2
Oduma_1296	homabay	dry	0		2
Oduma_1297	homabay	dry	0		3
Oduma_1298	homabay	dry	0		1
Oduma_1299	homabay	dry	3286.722		3
Oduma_1300	homabay	dry	2.167038		2
Oduma_1301	homabay	dry	0		3
Oduma_1302	homabay	dry	0		3
Oduma_1303	homabay	dry	0		3
Oduma_1304	homabay	dry	0		1
Oduma_1305	homabay	dry	0		3
Oduma_1306	homabay	dry	0		3
Oduma_1307	homabay	dry	0		3
Oduma_1308	homabay	dry	0		3
Oduma_1309	homabay	dry	0		2
Oduma_1310	homabay	dry	0		3
Oduma_1311	homabay	dry	0		3
Oduma_1312	homabay	dry	0		1
Oduma_1313	homabay	dry	14.30524		3
Oduma_1314	homabay	dry	0		1
Oduma_1315	homabay	dry	0		3
Oduma_1316	homabay	dry	0		3
Oduma_1317	homabay	dry	0		3
Oduma_1318	homabay	dry	0		3
Oduma_1319	homabay	dry	0		1
Oduma_1320	homabay	dry	0		3
Oduma_1321	homabay	dry	0		2
Oduma_1322	homabay	dry	0		3
Oduma_1323	homabay	dry	0		2
Oduma_1324	homabay	dry	0		3
Oduma_1325	homabay	dry	0		1
Oduma_1326	homabay	dry	0		3
Oduma_1327	homabay	dry	0		3
Oduma_1328	homabay	dry	5814.251		2
Oduma_1329	homabay	dry	0		3
Oduma_1330	homabay	dry	0		3
Oduma_1331	homabay	dry	0		3
Oduma_1332	homabay	dry	0		1
Oduma_1333	homabay	dry	0		3
Oduma_1334	homabay	dry	0		3
Oduma_1335	homabay	dry	0		3
Oduma_1336	homabay	dry	0		2
Oduma_1337	homabay	dry	0		1
Oduma_1338	homabay	dry	0		3
Oduma_1339	homabay	dry	0		3
Oduma_1340	homabay	dry	181.9981	0.5	3
Oduma_1341	homabay	dry	0		2
Oduma_1342	homabay	dry	0		2
Oduma_1343	homabay	dry	69.22711		2
Oduma_1344	homabay	dry	0		3
Oduma_1345	homabay	dry	0		3
Oduma_1346	homabay	dry	0		3
Oduma_1347	homabay	dry	0		1
Oduma_1348	homabay	dry	0		3
Oduma_1349	homabay	dry	0		3
Oduma_1350	homabay	dry	0		3
Oduma_1351	homabay	dry	0		1
Oduma_1352	homabay	dry	0		3
Oduma_1353	homabay	dry	0		3
Oduma_1354	homabay	dry	0		3
Oduma_1355	homabay	dry	0		3
Oduma_1356	homabay	dry	0		3
Oduma_1357	homabay	dry	0		3
Oduma_1358	homabay	dry	0		2
Oduma_1359	homabay	dry	0		1
Oduma_1360	homabay	dry	0		3
Oduma_1361	homabay	dry	0		3
Oduma_1362	homabay	dry	0		3
Oduma_1363	homabay	dry	4055.009	0.6287977	3
Oduma_1364	homabay	dry	422.5116		2
Oduma_1365	homabay	dry	0		1
Oduma_1366	homabay	dry	0		3
Oduma_1367	homabay	dry	0		3
Oduma_1368	homabay	dry	0		2
Oduma_1369	homabay	dry	0		3
Oduma_1370	homabay	dry	0		3
Oduma_1371	homabay	dry	16923.68	0.5	3
Oduma_1372	homabay	dry	0		3
Oduma_1373	homabay	dry	0		3
Oduma_1374	homabay	dry	8.449519		2
Oduma_1375	homabay	dry	1310.711		2
Oduma_1376	homabay	dry	0		2
Oduma_1377	homabay	dry	0		3
Oduma_1378	homabay	dry	1.948328		2
Oduma_1379	homabay	dry	31.52388		3
Oduma_1380	homabay	dry	0		2
Oduma_1381	homabay	dry	12020.5		1
Oduma_1382	homabay	dry	0		3
Oduma_1383	homabay	dry	0		1
Oduma_1384	homabay	dry	0		3
Oduma_1385	homabay	dry	0		3
Oduma_1386	homabay	dry	0		3
Oduma_1387	homabay	dry	0		2
Oduma_1388	homabay	dry	0		3
Oduma_1389	homabay	dry	22.15679	0.5	3
Oduma_1390	homabay	dry	0		3
Oduma_1391	homabay	dry	0		3
Oduma_1392	homabay	dry	0		1
Oduma_1393	homabay	dry	0		3
Oduma_1394	homabay	dry	59.79334		3
Oduma_1395	homabay	dry	0		1
Oduma_1396	homabay	dry	0		2
Oduma_1397	homabay	dry	0		2
Oduma_1398	homabay	dry	0		3
Oduma_1399	homabay	dry	0		3
Oduma_1400	homabay	dry	0		1
Oduma_1401	homabay	dry	0		3
Oduma_1402	homabay	dry	0		3
Oduma_1403	homabay	dry	0		3
Oduma_1404	homabay	dry	0		3
Oduma_1405	homabay	dry	0		2
Oduma_1406	homabay	dry	0		3
Oduma_1407	homabay	dry	1856.77		2
Oduma_1408	homabay	dry	0		3
Oduma_1409	homabay	dry	0		3
Oduma_1410	homabay	dry	0		3
Oduma_1411	homabay	dry	0		3
Oduma_1412	homabay	dry	0		3
Oduma_1413	homabay	dry	0		3
Oduma_1414	homabay	dry	0		3
Oduma_1415	homabay	dry	0		3
Oduma_1416	homabay	dry	0		2
Oduma_1417	homabay	dry	0		3
Oduma_1418	homabay	dry	0		2
Oduma_1419	homabay	dry	0		3
Oduma_1420	homabay	dry	0		3
Oduma_1421	homabay	dry	0		3
Oduma_1422	homabay	dry	0		2
Oduma_1423	homabay	dry	0		2
Oduma_1424	homabay	dry	0		2
Oduma_1425	homabay	dry	0		2
Oduma_1426	homabay	dry	0		3
Oduma_1427	homabay	dry	0		3
Oduma_1428	homabay	dry	0		1
Oduma_1429	homabay	dry	0		3
Oduma_1430	homabay	dry	3242.546		2
Oduma_1431	homabay	dry	0		3
Oduma_1432	homabay	dry	0		3
Oduma_1433	homabay	dry	0		3
Oduma_1434	homabay	dry	20.19326		2
Oduma_1435	homabay	dry	3.932457		2
Oduma_1436	homabay	dry	0		3
Oduma_1437	homabay	dry	0		3
Oduma_1438	homabay	dry	0		3
Oduma_1439	homabay	dry	0		3
Oduma_1440	homabay	dry	0		1
Oduma_1441	homabay	dry	0		3
Oduma_1442	homabay	dry	0		1
Oduma_1443	homabay	dry	0		3
Oduma_1444	homabay	dry	0		3
Oduma_1445	homabay	dry	0		3
Oduma_1446	homabay	dry	0		3
Oduma_1447	homabay	dry	0		2
Oduma_1448	homabay	dry	0.25		2
Oduma_1449	homabay	dry	0		2
Oduma_1450	homabay	dry	28934.14	3.002866	2
Oduma_1451	homabay	dry	0		3
Oduma_1452	homabay	dry	0		2
Oduma_1453	homabay	dry	0		1
Oduma_1454	homabay	dry	0		3
Oduma_1455	homabay	dry	1246.441		1
Oduma_1456	homabay	dry	0		3
Oduma_1457	homabay	dry	0		3
Oduma_1458	homabay	dry	0		1
Oduma_1459	homabay	dry	0		3
Oduma_1460	homabay	dry	0		3
Oduma_1461	homabay	dry	0		3
Oduma_1462	homabay	dry	0		3
Oduma_1463	homabay	dry	0		1
Oduma_1464	homabay	dry	0		3
Oduma_1465	homabay	dry	0		3
Oduma_1466	homabay	dry	0		3
Oduma_1467	homabay	dry	0		2
Oduma_1468	homabay	dry	266.7376		3
Oduma_1469	homabay	dry	0		2
Oduma_1470	homabay	dry	0		3
Oduma_1471	homabay	dry	0		3
Oduma_1472	homabay	dry	0		3
Oduma_1473	homabay	dry	0		3
Oduma_1474	homabay	dry	0		3
Oduma_1475	homabay	dry	0		3
Oduma_1476	homabay	dry	0		3
Oduma_1477	homabay	dry	0		1
Oduma_1478	homabay	dry	0		3
Oduma_1479	homabay	dry	0		3
Oduma_1480	homabay	dry	0		3
Oduma_1481	homabay	dry	0		1
Oduma_1482	homabay	dry	0		1
Oduma_1483	homabay	dry	0		3
Oduma_1484	homabay	dry	0		3
Oduma_1485	homabay	dry	0		3
Oduma_1486	homabay	dry	0		1
Oduma_1487	homabay	dry	0		1
Oduma_1488	homabay	dry	0		3
Oduma_1489	homabay	dry	0		3
Oduma_1490	homabay	dry	42.76621		3
Oduma_1491	homabay	dry	0		3
Oduma_1492	homabay	dry	0		3
Oduma_1493	homabay	dry	0		3
Oduma_1494	homabay	dry	0		3
Oduma_1495	homabay	dry	0		3
Oduma_1496	homabay	dry	0		3
Oduma_1497	homabay	dry	0		3
Oduma_1498	homabay	dry	0		2
Oduma_1499	homabay	dry	18900.46		2
Oduma_1500	homabay	dry	0		1
Oduma_1501	homabay	dry	0		3
Oduma_1502	homabay	dry	375.5916	0.5	2
Oduma_1503	homabay	dry	8873.689	1.375763	2
Oduma_1504	homabay	dry	0		2
Oduma_1505	homabay	dry	0		1
Oduma_1506	homabay	dry	0		1
Oduma_1507	homabay	dry	0		1
Oduma_1508	homabay	dry	0		3
Oduma_1509	homabay	dry	0		3
Oduma_1510	homabay	dry	0		1
Oduma_1511	homabay	dry	0		1
Oduma_1512	homabay	dry	0		3
Oduma_1513	homabay	dry	0		1
Oduma_1514	homabay	dry	0		3
Oduma_1515	homabay	dry	0		2
Oduma_1516	homabay	dry	0		3
Oduma_1517	homabay	dry	0		1
Oduma_1518	homabay	dry	0		3
Oduma_1519	homabay	dry	0		3
Oduma_1520	homabay	dry	0		2
Oduma_1521	homabay	dry	0		1
Oduma_1522	homabay	dry	0		3
Oduma_1523	homabay	dry	50.26127		2
Oduma_1524	homabay	dry	0.25		3
Oduma_1525	homabay	dry	0		3
Oduma_1526	homabay	dry	0		3
Oduma_1527	homabay	dry	0		3
Oduma_1528	homabay	dry	0		1
Oduma_1529	homabay	dry	0		1
Oduma_1530	homabay	dry	0		3
Oduma_1531	homabay	dry	0.25		3
Oduma_1532	homabay	dry	0		3
Oduma_1533	homabay	dry	0		1
Oduma_1534	homabay	dry	0		3
Oduma_1535	homabay	dry	0		1
Oduma_1536	homabay	dry	0		3
Oduma_1537	homabay	wet	0		1
Oduma_1538	homabay	wet	0		1
Oduma_1539	homabay	wet	0		1
Oduma_1540	homabay	wet	0		1
Oduma_1541	homabay	wet	0		1
Oduma_1542	homabay	wet	0		1
Oduma_1543	homabay	wet	0		1
Oduma_1544	homabay	wet	0		1
Oduma_1545	homabay	wet	0		1
Oduma_1546	homabay	wet	0		1
Oduma_1547	homabay	wet	0		1
Oduma_1548	homabay	wet	3751.538	5.266247	1
Oduma_1549	homabay	wet	0		1
Oduma_1550	homabay	wet	0		1
Oduma_1551	homabay	wet	0		1
Oduma_1552	homabay	wet	0		1
Oduma_1553	homabay	wet	0		1
Oduma_1554	homabay	wet	64.17396		1
Oduma_1555	homabay	wet	0		1
Oduma_1556	homabay	wet	0		1
Oduma_1557	homabay	wet	0		1
Oduma_1558	homabay	wet	0		1
Oduma_1559	homabay	wet	0		1
Oduma_1560	homabay	wet	0		1
Oduma_1561	homabay	wet	0		1
Oduma_1562	homabay	wet	0		1
Oduma_1563	homabay	wet	0		1
Oduma_1564	homabay	wet	0		1
Oduma_1565	homabay	wet	0		1
Oduma_1566	homabay	wet	0		1
Oduma_1567	homabay	wet	0		1
Oduma_1568	homabay	wet	0		1
Oduma_1569	homabay	wet	0		1
Oduma_1570	homabay	wet	0		1
Oduma_1571	homabay	wet	0		1
Oduma_1572	homabay	wet	0		1
Oduma_1573	homabay	wet	0		1
Oduma_1574	homabay	wet	0		1
Oduma_1575	homabay	wet	0		1
Oduma_1576	homabay	wet	0		1
Oduma_1577	homabay	wet	0		1
Oduma_1578	homabay	wet	0		1
Oduma_1579	homabay	wet	0		1
Oduma_1580	homabay	wet	0		1
Oduma_1581	homabay	wet	0		1
Oduma_1582	homabay	wet	0		1
Oduma_1583	homabay	wet	0		1
Oduma_1584	homabay	wet	0		1
Oduma_1585	homabay	wet	0		1
Oduma_1586	homabay	wet	0		1
Oduma_1587	homabay	wet	0		1
Oduma_1588	homabay	wet	0		1
Oduma_1589	homabay	wet	0		1
Oduma_1590	homabay	wet	0		1
Oduma_1591	homabay	wet	0		1
Oduma_1592	homabay	wet	0		1
Oduma_1593	homabay	wet	0		1
Oduma_1594	homabay	wet	0		1
Oduma_1595	homabay	wet	0		1
Oduma_1596	homabay	wet	0		1
Oduma_1597	homabay	wet	0		1
Oduma_1598	homabay	wet	0		1
Oduma_1599	homabay	wet	0		1
Oduma_1600	homabay	wet	0		1
Oduma_1601	homabay	wet	0		1
Oduma_1602	homabay	wet	0		1
Oduma_1603	homabay	wet	0		1
Oduma_1604	homabay	wet	0		1
Oduma_1605	homabay	wet	0		1
Oduma_1606	homabay	wet	454.9588		1
Oduma_1607	homabay	wet	4869.844		1
Oduma_1608	homabay	wet	0		1
Oduma_1609	homabay	wet	0		1
Oduma_1610	homabay	wet	0		1
Oduma_1611	homabay	wet	257.2379		1
Oduma_1612	homabay	wet	0		1
Oduma_1613	homabay	wet	0		1
Oduma_1614	homabay	wet	0		1
Oduma_1615	homabay	wet	0		1
Oduma_1616	homabay	wet	0		1
Oduma_1617	homabay	wet	0		1
Oduma_1618	homabay	wet	0		1
Oduma_1619	homabay	wet	3.47016		1
Oduma_1620	homabay	wet	0		1
Oduma_1621	homabay	wet	0		1
Oduma_1622	homabay	wet	2806.616		1
Oduma_1623	homabay	wet	0		1
Oduma_1624	homabay	wet	0		1
Oduma_1625	homabay	wet	0		1
Oduma_1626	homabay	wet	0		1
Oduma_1627	homabay	wet	0		1
Oduma_1628	homabay	wet	0		1
Oduma_1629	homabay	wet	0		1
Oduma_1630	homabay	wet	0		1
Oduma_1631	homabay	wet	0		1
Oduma_1632	homabay	wet	0		1
Oduma_1633	homabay	wet	0		1
Oduma_1634	homabay	wet	0		1
Oduma_1635	homabay	wet	0		1
Oduma_1636	homabay	wet	0		1
Oduma_1637	homabay	wet	0		3
Oduma_1638	homabay	wet	0		3
Oduma_1639	homabay	wet	0		3
Oduma_1640	homabay	wet	0		3
Oduma_1641	homabay	wet	0		3
Oduma_1642	homabay	wet	0		3
Oduma_1643	homabay	wet	0		3
Oduma_1644	homabay	wet	0		3
Oduma_1645	homabay	wet	0		3
Oduma_1646	homabay	wet	0		3
Oduma_1647	homabay	wet	0		1
Oduma_1648	homabay	wet	0		3
Oduma_1649	homabay	wet	0		3
Oduma_1650	homabay	wet	0		3
Oduma_1651	homabay	wet	0		3
Oduma_1652	homabay	wet	0		3
Oduma_1653	homabay	wet	0		3
Oduma_1654	homabay	wet	0		3
Oduma_1655	homabay	wet	0		3
Oduma_1656	homabay	wet	0		3
Oduma_1657	homabay	wet	12.62224		3
Oduma_1658	homabay	wet	0		1
Oduma_1659	homabay	wet	0		3
Oduma_1660	homabay	wet	0		3
Oduma_1661	homabay	wet	0		3
Oduma_1662	homabay	wet	0		3
Oduma_1663	homabay	wet	0		3
Oduma_1664	homabay	wet	0		3
Oduma_1665	homabay	wet	0		3
Oduma_1666	homabay	wet	0		3
Oduma_1667	homabay	wet	0		3
Oduma_1668	homabay	wet	0		3
Oduma_1669	homabay	wet	0		1
Oduma_1670	homabay	wet	0		3
Oduma_1671	homabay	wet	0		3
Oduma_1672	homabay	wet	0		3
Oduma_1673	homabay	wet	0		3
Oduma_1674	homabay	wet	0		3
Oduma_1675	homabay	wet	0		3
Oduma_1676	homabay	wet	0		3
Oduma_1677	homabay	wet	0		3
Oduma_1678	homabay	wet	0		3
Oduma_1679	homabay	wet	0		3
Oduma_1680	homabay	wet	12.26381		1
Oduma_1681	homabay	wet	0		3
Oduma_1682	homabay	wet	0		3
Oduma_1683	homabay	wet	0		3
Oduma_1684	homabay	wet	0		3
Oduma_1685	homabay	wet	0.7014381		3
Oduma_1686	homabay	wet	0		3
Oduma_1687	homabay	wet	0		3
Oduma_1688	homabay	wet	0		3
Oduma_1689	homabay	wet	0		3
Oduma_1690	homabay	wet	0		3
Oduma_1691	homabay	wet	0		1
Oduma_1692	homabay	wet	0		3
Oduma_1693	homabay	wet	0		3
Oduma_1694	homabay	wet	0		3
Oduma_1695	homabay	wet	0		3
Oduma_1696	homabay	wet	0		3
Oduma_1697	homabay	wet	0		3
Oduma_1698	homabay	wet	0		3
Oduma_1699	homabay	wet	0		3
Oduma_1700	homabay	wet	0		3
Oduma_1701	homabay	wet	420.2835	0.5	3
Oduma_1702	homabay	wet	0		1
Oduma_1703	homabay	wet	0		3
Oduma_1704	homabay	wet	0		3
Oduma_1705	homabay	wet	0		3
Oduma_1706	homabay	wet	0		3
Oduma_1707	homabay	wet	0		3
Oduma_1708	homabay	wet	0		3
Oduma_1709	homabay	wet	0		3
Oduma_1710	homabay	wet	0		3
Oduma_1711	homabay	wet	0		3
Oduma_1712	homabay	wet	0		3
Oduma_1713	homabay	wet	0		1
Oduma_1714	homabay	wet	0		3
Oduma_1715	homabay	wet	0		3
Oduma_1716	homabay	wet	0		3
Oduma_1717	homabay	wet	0		3
Oduma_1718	homabay	wet	0		3
Oduma_1719	homabay	wet	0		3
Oduma_1720	homabay	wet	0		3
Oduma_1721	homabay	wet	0		3
Oduma_1722	homabay	wet	0		3
Oduma_1723	homabay	wet	0		3
Oduma_1724	homabay	wet	0		1
Oduma_1725	homabay	wet	0		3
Oduma_1726	homabay	wet	0		3
Oduma_1727	homabay	wet	0		3
Oduma_1728	homabay	wet	0		3
Oduma_1729	homabay	wet	0		3
Oduma_1730	homabay	wet	0		3
Oduma_1731	homabay	wet	0		3
Oduma_1732	homabay	wet	0		3
Oduma_1733	homabay	wet	0		3
Oduma_1734	homabay	wet	0		3
Oduma_1735	homabay	wet	0		1
Oduma_1736	homabay	wet	0		3
Oduma_1737	homabay	wet	0		3
Oduma_1738	homabay	wet	0		3
Oduma_1739	homabay	wet	0		3
Oduma_1740	homabay	wet	0		3
Oduma_1741	homabay	wet	0		3
Oduma_1742	homabay	wet	0		3
Oduma_1743	homabay	wet	0		3
Oduma_1744	homabay	wet	0		3
Oduma_1745	homabay	wet	0		3
Oduma_1746	homabay	wet	0		1
Oduma_1747	homabay	wet	0		3
Oduma_1748	homabay	wet	0		3
Oduma_1749	homabay	wet	0		3
Oduma_1750	homabay	wet	0		3
Oduma_1751	homabay	wet	0		3
Oduma_1752	homabay	wet	0		3
Oduma_1753	homabay	wet	0		3
Oduma_1754	homabay	wet	0		3
Oduma_1755	homabay	wet	0		3
Oduma_1756	homabay	wet	0		3
Oduma_1757	homabay	wet	1278.734		1
Oduma_1758	homabay	wet	0		3
Oduma_1759	homabay	wet	0		3
Oduma_1760	homabay	wet	0		3
Oduma_1761	homabay	wet	0		3
Oduma_1762	homabay	wet	0		3
Oduma_1763	homabay	wet	0		3
Oduma_1764	homabay	wet	0		3
Oduma_1765	homabay	wet	0		3
Oduma_1766	homabay	wet	0		3
Oduma_1767	homabay	wet	0		3
Oduma_1768	homabay	wet	0		1
Oduma_1769	homabay	wet	0		3
Oduma_1770	homabay	wet	0		3
Oduma_1771	homabay	wet	0		3
Oduma_1772	homabay	wet	0		3
Oduma_1773	homabay	wet	0		3
Oduma_1774	homabay	wet	13.28463		3
Oduma_1775	homabay	wet	0		3
Oduma_1776	homabay	wet	0		3
Oduma_1777	homabay	wet	83.02612		3
Oduma_1778	homabay	wet	0		3
Oduma_1779	homabay	wet	0		1
Oduma_1780	homabay	wet	0		3
Oduma_1781	homabay	wet	0		3
Oduma_1782	homabay	wet	0		3
Oduma_1783	homabay	wet	0		3
Oduma_1784	homabay	wet	0		3
Oduma_1785	homabay	wet	0		3
Oduma_1786	homabay	wet	0		3
Oduma_1787	homabay	wet	0		3
Oduma_1788	homabay	wet	0		3
Oduma_1789	homabay	wet	0		3
Oduma_1790	homabay	wet	0		1
Oduma_1791	homabay	wet	0		3
Oduma_1792	homabay	wet	0		3
Oduma_1793	homabay	wet	0		3
Oduma_1794	homabay	wet	0		3
Oduma_1795	homabay	wet	0		3
Oduma_1796	homabay	wet	0		3
Oduma_1797	homabay	wet	0		3
Oduma_1798	homabay	wet	0		3
Oduma_1799	homabay	wet	0		3
Oduma_1800	homabay	wet	0		3
Oduma_1801	homabay	wet	0		1
Oduma_1802	homabay	wet	0		3
Oduma_1803	homabay	wet	0		3
Oduma_1804	homabay	wet	0		3
Oduma_1805	homabay	wet	0		3
Oduma_1806	homabay	wet	0		3
Oduma_1807	homabay	wet	0		3
Oduma_1808	homabay	wet	0		3
Oduma_1809	homabay	wet	0		3
Oduma_1810	homabay	wet	0		3
Oduma_1811	homabay	wet	0		3
Oduma_1812	homabay	wet	0		1
Oduma_1813	homabay	wet	0		3
Oduma_1814	homabay	wet	0		3
Oduma_1815	homabay	wet	0		3
Oduma_1816	homabay	wet	0		3
Oduma_1817	homabay	wet	0		3
Oduma_1818	homabay	wet	0		3
Oduma_1819	homabay	wet	188.7423	2.38829	3
Oduma_1820	homabay	wet	0		3
Oduma_1821	homabay	wet	0		3
Oduma_1822	homabay	wet	0		3
Oduma_1823	homabay	wet	0		1
Oduma_1824	homabay	wet	0		3
Oduma_1825	homabay	wet	0		3
Oduma_1826	homabay	wet	0		3
Oduma_1827	homabay	wet	0		3
Oduma_1828	homabay	wet	0		3
Oduma_1829	homabay	wet	0		3
Oduma_1830	homabay	wet	0		3
Oduma_1831	homabay	wet	0		3
Oduma_1832	homabay	wet	0		3
Oduma_1833	homabay	wet	0		3
Oduma_1834	homabay	wet	0		1
Oduma_1835	homabay	wet	0		3
Oduma_1836	homabay	wet	0		3
Oduma_1837	homabay	wet	0		3
Oduma_1838	homabay	wet	439.2201	0.5	3
Oduma_1839	homabay	wet	0		3
Oduma_1840	homabay	wet	0		3
Oduma_1841	homabay	wet	0		3
Oduma_1842	homabay	wet	0		3
Oduma_1843	homabay	wet	0		3
Oduma_1844	homabay	wet	0		3
Oduma_1845	homabay	wet	0		1
Oduma_1846	homabay	wet	0		3
Oduma_1847	homabay	wet	0		3
Oduma_1848	homabay	wet	0		3
Oduma_1849	homabay	wet	0		3
Oduma_1850	homabay	wet	0		3
Oduma_1851	homabay	wet	0		3
Oduma_1852	homabay	wet	0		3
Oduma_1853	homabay	wet	18.08101		3
Oduma_1854	homabay	wet	0		3
Oduma_1855	homabay	wet	0		3
Oduma_1856	homabay	wet	0		1
Oduma_1857	homabay	wet	0		3
Oduma_1858	homabay	wet	0		3
Oduma_1859	homabay	wet	0		3
Oduma_1860	homabay	wet	0		3
Oduma_1861	homabay	wet	0		3
Oduma_1862	homabay	wet	0		3
Oduma_1863	homabay	wet	0		3
Oduma_1864	homabay	wet	0		3
Oduma_1865	homabay	wet	0		3
Oduma_1866	homabay	wet	0		3
Oduma_1867	homabay	wet	0		1
Oduma_1868	homabay	wet	0		3
Oduma_1869	homabay	wet	0		3
Oduma_1870	homabay	wet	0		3
Oduma_1871	homabay	wet	41.00909		3
Oduma_1872	homabay	wet	0		3
Oduma_1873	homabay	wet	0		3
Oduma_1874	homabay	wet	0		3
Oduma_1875	homabay	wet	0		3
Oduma_1876	homabay	wet	0		3
Oduma_1877	homabay	wet	0		3
Oduma_1878	homabay	wet	0		1
Oduma_1879	homabay	wet	0		3
Oduma_1880	homabay	wet	0		3
Oduma_1881	homabay	wet	0		3
Oduma_1882	homabay	wet	0		3
Oduma_1883	homabay	wet	0		3
Oduma_1884	homabay	wet	0		3
Oduma_1885	homabay	wet	0		3
Oduma_1886	homabay	wet	0		3
Oduma_1887	homabay	wet	0		3
Oduma_1888	homabay	wet	0		3
Oduma_1889	homabay	wet	0		1
Oduma_1890	homabay	wet	0		3
Oduma_1891	homabay	wet	283.3094		3
Oduma_1892	homabay	wet	0		3
Oduma_1893	homabay	wet	0		3
Oduma_1894	homabay	wet	0		3
Oduma_1895	homabay	wet	0		3
Oduma_1896	homabay	wet	0		3
Oduma_1897	homabay	wet	0		3
Oduma_1898	homabay	wet	0		3
Oduma_1899	homabay	wet	172.1027		3
Oduma_1900	homabay	wet	0		1
Oduma_1901	homabay	wet	0		3
Oduma_1902	homabay	wet	0		3
Oduma_1903	homabay	wet	0		3
Oduma_1904	homabay	wet	0		3
Oduma_1905	homabay	wet	0		3
Oduma_1906	homabay	wet	0		3
Oduma_1907	homabay	wet	0		3
Oduma_1908	homabay	wet	0		3
Oduma_1909	homabay	wet	0		3
Oduma_1910	homabay	wet	0		3
Oduma_1911	homabay	wet	0		1
Oduma_1912	homabay	wet	0		3
Oduma_1913	homabay	wet	0		3
Oduma_1914	homabay	wet	0		3
Oduma_1915	homabay	wet	0		3
Oduma_1916	homabay	wet	0		3
Oduma_1917	homabay	wet	0		3
Oduma_1918	homabay	wet	0		3
Oduma_1919	homabay	wet	0		3
Oduma_1920	homabay	wet	0		3
Oduma_1921	homabay	wet	0		3
Oduma_1922	homabay	wet	0		1
Oduma_1923	homabay	wet	0		3
Oduma_1924	homabay	wet	0		3
Oduma_1925	homabay	wet	0		3
Oduma_1926	homabay	wet	0		3
Oduma_1927	homabay	wet	0		3
Oduma_1928	homabay	wet	0		3
Oduma_1929	homabay	wet	0		3
Oduma_1930	homabay	wet	0		3
Oduma_1931	homabay	wet	0		3
Oduma_1932	homabay	wet	0		3
Oduma_1933	homabay	wet	0		1
Oduma_1934	homabay	wet	0		3
Oduma_1935	homabay	wet	0		3
Oduma_1936	homabay	wet	0		3
Oduma_1937	homabay	wet	0		3
Oduma_1938	homabay	wet	71.27357		3
Oduma_1939	homabay	wet	0		3
Oduma_1940	homabay	wet	0		3
Oduma_1941	homabay	wet	3.744564		3
Oduma_1942	homabay	wet	0.25		3
Oduma_1943	homabay	wet	0		3
Oduma_1944	homabay	wet	0		1
Oduma_1945	homabay	wet	0		3
Oduma_1946	homabay	wet	0		3
Oduma_1947	homabay	wet	0		3
Oduma_1948	homabay	wet	0		3
Oduma_1949	homabay	wet	0		3
Oduma_1950	homabay	wet	0		3
Oduma_1951	homabay	wet	0		3
Oduma_1952	homabay	wet	0		3
Oduma_1953	homabay	wet	0		3
Oduma_1954	homabay	wet	0		3
Oduma_1955	homabay	wet	0		1
Oduma_1956	homabay	wet	0		3
Oduma_1957	homabay	wet	0		3
Oduma_1958	homabay	wet	0		3
Oduma_1959	homabay	wet	0		3
Oduma_1960	homabay	wet	0		3
Oduma_1961	homabay	wet	0		3
Oduma_1962	homabay	wet	0		3
Oduma_1963	homabay	wet	0		3
Oduma_1964	homabay	wet	0		3
Oduma_1965	homabay	wet	0		3
Oduma_1966	homabay	wet	0		1
Oduma_1967	homabay	wet	0		3
Oduma_1968	homabay	wet	0		3
Oduma_1969	homabay	wet	0		3
Oduma_1970	homabay	wet	0		3
Oduma_1971	homabay	wet	0		3
Oduma_1972	homabay	wet	0		3
Oduma_1973	homabay	wet	0		3
Oduma_1974	homabay	wet	0		3
Oduma_1975	homabay	wet	0		3
Oduma_1976	homabay	wet	0		3
Oduma_1977	homabay	wet	0		1
Oduma_1978	homabay	wet	0		3
Oduma_1979	homabay	wet	0		3
Oduma_1980	homabay	wet	0		3
Oduma_1981	homabay	wet	0		3
Oduma_1982	homabay	wet	0		3
Oduma_1983	homabay	wet	0		3
Oduma_1984	homabay	wet	0		3
Oduma_1985	homabay	wet	0		3
Oduma_1986	homabay	wet	0		3
Oduma_1987	homabay	wet	0		3
Oduma_1988	homabay	wet	0		1
Oduma_1989	homabay	wet	0		3
Oduma_1990	homabay	wet	421.3387		3
Oduma_1991	homabay	wet	0		3
Oduma_1992	homabay	wet	0		3
Oduma_1993	homabay	wet	0		3
Oduma_1994	homabay	wet	0		1
Oduma_1995	homabay	wet	0		1
Oduma_1996	homabay	wet	0		1
Oduma_1997	homabay	wet	0		1
Oduma_1998	homabay	wet	0		1
Oduma_1999	homabay	wet	0		1
[truncated: 861 more rows]
